# Supplementary material for: A novel Cuproptosis-related LncRNA signature to predict prognosis in hepatocellular carcinoma
Source: Sci Rep. 2022 Jul 5;12:11325. doi: 10.1038/s41598-022-15251-1 (PMC9256635; doi:10.1038/s41598-022-15251-1)
Supplement: Supplementary file 1 — Supplementary Information. [file 41598_2022_15251_MOESM1_ESM.xlsx]

## Sheet: Raw data of qRT-PCT
Supplementary Data 1 Raw data of qRT-PCR in HCC cells
Cell type	Sample	AC099329.2 (Ct values)			AC138904.1 (Ct values)			AC145343.1 (Ct values)			GIHCG (Ct values)			DNMBP-AS1 (Ct values)			DEPDC1-AS1 (Ct values)			GAPDH (Ct values)
		Test.1	Test.2	Test.3	Test.1	Test.2	Test.3	Test.1	Test.2	Test.3	Test.1	Test.2	Test.3	Test.1	Test.2	Test.3	Test.1	Test.2	Test.3	Test.1	Test.2	Test.3
HepG2	Case1	35.09	35.24	35.46	34.17	33.15	35.44				35.56	34.21	35.71	33.83	33.99	33.93				32.04	31.68	32.36
HepG2	Case2	35.16	35.06	35.09	33.63	33.68	34.03				35.37	34.83	35.06	32.54	34.66	33.56				32.6	32	32.86
HepG2	Case3	34.52	33.17	34.14	31.44	31.68	31.44				33.51	33.15	33.6	32.49	32.41	32.7				31.13	30.44	30.34
HepG2	Contr1	35.36	34.84	35.14	30.86	30.2	30.31				25.26	25.43	24.83	33.88	33.89	33.65	32.99	32.39	32.49	21.74	21.68	21.4
HepG2	Contr2	34.95	34.65	35	29.03	28.95	29.24				25.04	25.08	25.03	32.05	31.42	31.43	32.47	31.95	31.77	20.34	20.35	20.37
HepG2	Contr3	35.6	35.84	35.74	29.26	29.26	29.31				25.14	24.85	24.98	31.75	31.4	32.34	31.85	31.85	31.78	21.31	21.26	21.49
97H	Case1	35.65	35.5	35.15	34.8	35.19	35.59				36.02	36.04	36.14	34.98	34.76	35.15				32.97	32.27	32.37
97H	Case2	35.31	34.75	35.47	34.85	34.63	35.63				35.97	34.44	36.1	35.43	35.74	34.26				32.92	33.04	33.8
97H	Case3	34.76	35.4	33.95	34.26	35.04	35.59				34.69	35.08	35.11	35.35	36.9	35.53				32.44	32.85	32.77
97H	Contr1	29.51	29.5	29.59	27.86	28.19	27.72				23.81	23.54	23.85	29.66	30.1	30.27	29.37	29.49	29.55	20.37	20.66	20.46
97H	Contr2	29.5	29.11	29.15	27.86	27.64	28.16				23.76	23.98	23.91	29.63	30.08	29.78	29.73	29.6	30.05	21.22	21.31	21.17
97H	Contr3	28.67	28.49	28.47	27.75	27.81	27.71				23.5	23.48	23.54	28.74	29.08	28.71	29.6	30.12	29.41	20.76	20.67	21.08
